# Supplementary material for: Combination Patterns of Major R Genes Determine the Level of Resistance to the M. oryzae in Rice (Oryza sativa L.)
Source: PLoS One. 2015 Jun 1;10(6):e0126130. doi: 10.1371/journal.pone.0126130 (PMC4452627; doi:10.1371/journal.pone.0126130)
Supplement: S1 Table — (XLSX) [file pone.0126130.s002.xlsx]

## Sheet: Sheet1
Table S1 Information of each of the 277 rice accessions, and their haplotype with respect to 18 R genes isolated
Cultiver name	Species	Pit	Pish	Pib	Pid3	Pid2	Pigm	Pi2	Piz	Pi9	Pizt	Pi40	Pi5	Pia	Pi54	Pik	Pi1	Pb1	Pita
Japanese differential cultivars
Fukunishiki	O. sativa ssp. japonica	-	-	-	+	-	-	-	+	-	-	-	-	+	-	-	-	-	-
Toride 1	O. sativa ssp. japonica	-	+	-	-	+	-	-	-	-	+	-	-	+	+	-	-	-	-
Aichi Asahi	O. sativa ssp. japonica	-	+	-	-	-	-	-	-	-	-	-	-	+	+	-	-	-	-
Tsuyuake	O. sativa ssp. japonica	-	+	-	-	-	-	-	+	-	-	-	-	-	+	-	-	-	-
Shin 2	O. sativa ssp. japonica	-	+	-	-	-	-	-	-	-	-	-	-	-	-	-	-	-	-
Fujisaka 5	O. sativa ssp. japonica	-	+	-	-	-	-	-	-	-	-	-	-	-	+	-	-	-	-
BL1	O. sativa ssp. japonica	-	+	+	-	-	-	-	+	-	-	-	-	-	-	-	-	+	-
Kukunishiki	O. sativa ssp. japonica	-	+	-	-	-	-	-	+	-	-	-	-	-	-	+	-	-	-
K1	O. sativa ssp. japonica	-	+	-	-	+	-	+	-	-	-	-	-	+	+	-	-	-	-
K3	O. sativa ssp. japonica	-	-	-	-	-	-	-	-	-	-	-	-	-	+	-	-	-	-
K59	O. sativa ssp. japonica	-	+	-	-	-	-	-	-	-	-	-	-	-	-	-	-	-	-
K60	O. sativa ssp. japonica	-	+	-	-	-	-	-	-	-	-	-	-	-	-	-	-	-	-
Pi No.4	O. sativa ssp. japonica	-	+	-	-	-	-	-	+	-	-	-	-	-	+	-	-	-	+
Chinese differential cultivars
Tetep	O. sativa ssp. indica	-	-	-	+	-	-	-	-	-	-	-	+	+	+	-	+	-	+
Zhenlong 13	O. sativa ssp. indica	-	-	-	-	-	-	-	-	-	-	-	-	+	-	-	-	+	-
Sifeng 43	O. sativa ssp. indica	-	-	+	-	-	-	-	-	-	-	-	-	+	-	-	-	+	-
Dongnong 363	O. sativa ssp. japonica	-	+	-	-	-	-	-	+	-	-	-	-	+	+	+	-	-	-
Kando 51	O. sativa ssp. japonica	-	+	-	-	-	-	-	-	-	-	-	-	-	-	+	-	-	-
Hejiang 18	O. sativa ssp. japonica	-	+	-	-	-	-	-	-	-	-	-	-	-	-	+	-	-	-
Lijinagxintuanheigu	O. sativa ssp. japonica	-	-	-	-	-	-	-	-	-	-	-	-	-	-	-	-	-	-
IRRI's differential lines
CO39	O. sativa ssp. indica	-	-	-	-	-	-	-	-	-	-	-	-	+	+	-	-	-	+
C101LAK	O. sativa ssp. indica	-	-	-	-	-	-	-	-	-	-	-	-	+	+	-	+	-	+
C101A51	O. sativa ssp. indica	-	-	-	+	+	-	+	-	-	-	-	-	+	-	-	-	-	-
C101PKT	O. sativa ssp. indica	-	-	-	-	-	-	-	-	-	-	-	-	+	+	-	-	-	+
C104PKT	O. sativa ssp. indica	-	-	-	-	-	-	-	-	-	-	-	+	+	-	-	-	-	-
C105TTP4	O. sativa ssp. indica	-	-	-	-	-	-	-	-	-	-	-	-	+	+	-	-	+	+
The cultivars carrying known blast R genes
IR65482	O. sativa ssp. indica	-	-	+	-	-	-	-	-	-	-	+	-	+	+	-	-	-	+
75-1-1	O. sativa ssp. indica	-	-	-	-	-	-	-	-	+	-	-	-	+	+	-	-	-	-
P44(Pi1/Pi2)	O. sativa ssp. indica	-	-	-	+	-	-	+	-	-	-	-	-	+	-	-	-	-	-
Gumei 4	O. sativa ssp. indica	-	-	+	+	+	+	-	-	-	-	-	+	+	+	-	-	-	-
Digu	O. sativa ssp. indica	-	-	-	+	+	+	-	-	-	-	-	-	+	-	-	-	-	-
Asanohikari	O. sativa ssp. japonica	-	+	-	-	-	-	-	-	-	-	-	-	-	-	-	-	+	-
Three-line indica restorer lines
Mianhui 725	O. sativa ssp. indica	-	-	-	-	-	-	-	-	-	-	-	-	+	+	-	-	-	-
R727	O. sativa ssp. indica	-	-	-	-	-	-	-	-	-	-	-	+	+	-	-	-	-	+
R498	O. sativa ssp. indica	-	-	-	-	+	-	-	-	-	-	-	+	+	-	-	-	-	-
CDR22	O. sativa ssp. indica	-	-	-	-	-	-	-	-	-	-	-	+	+	+	-	-	-	-
Luhui 602	O. sativa ssp. indica	-	-	+	-	-	-	-	-	-	-	-	-	+	-	-	-	-	-
Chuan R527	O. sativa ssp. indica	-	-	-	-	-	-	-	-	-	-	-	+	+	-	-	-	-	+
Chuan R838	O. sativa ssp. indica	-	-	+	-	-	-	-	-	-	-	-	-	+	-	-	-	-	-
Lehui 188	O. sativa ssp. indica	-	-	+	-	-	-	-	-	-	-	-	-	+	-	-	-	-	+
Minghui 63	O. sativa ssp. indica	-	-	-	-	-	-	-	-	-	-	-	+	+	-	-	-	-	-
Minghui 86	O. sativa ssp. indica	-	-	-	-	+	-	-	-	-	-	-	+	+	-	-	-	-	-
R6090	O. sativa ssp. indica	-	-	-	-	-	-	-	-	-	-	-	+	+	-	-	-	-	-
R8006	O. sativa ssp. indica	-	-	-	-	-	-	-	-	-	-	-	+	+	-	-	-	-	+
NR69	O. sativa ssp. indica	-	-	-	+	+	-	-	-	-	-	-	+	+	+	-	-	-	+
Enhui 58	O. sativa ssp. indica	-	-	-	-	-	-	-	-	-	-	-	+	+	+	-	-	-	+
R507	O. sativa ssp. indica	-	-	+	-	+	-	-	-	-	-	-	+	+	-	-	-	-	-
R925	O. sativa ssp. indica	-	-	+	-	-	-	-	-	-	-	-	+	+	-	-	-	-	-
R516	O. sativa ssp. indica	-	-	+	-	-	-	-	-	-	-	-	-	+	-	-	-	-	-
R609	O. sativa ssp. indica	-	-	+	-	-	-	-	-	-	-	-	+	+	-	-	-	-	-
R6547	O. sativa ssp. indica	-	-	-	-	+	-	-	-	-	-	-	-	+	-	-	-	-	-
R2047	O. sativa ssp. indica	-	-	-	-	-	-	-	-	+	-	-	-	+	-	-	-	-	-
Zaoshu R13	O. sativa ssp. indica	-	-	-	-	+	-	-	-	-	-	-	-	+	-	-	-	-	-
R814	O. sativa ssp. indica	-	-	+	-	-	-	-	-	-	-	-	+	+	-	-	-	-	-
T136	O. sativa ssp. indica	-	-	-	-	-	-	-	-	-	-	-	-	+	-	-	-	-	-
R437	O. sativa ssp. indica	-	-	-	-	-	-	-	-	-	-	-	-	+	+	-	-	-	-
R336	O. sativa ssp. indica	-	-	-	-	-	-	-	-	-	-	-	-	+	+	-	-	-	-
R470	O. sativa ssp. indica	-	-	-	-	+	-	-	-	-	-	-	-	+	-	-	-	-	-
R542	O. sativa ssp. indica	-	-	-	-	-	-	-	-	-	-	-	-	+	-	-	-	-	-
YJ153	O. sativa ssp. indica	-	-	-	-	-	-	-	-	-	-	-	+	+	-	-	-	-	+
R411	O. sativa ssp. indica	-	-	+	-	-	-	-	-	-	-	-	+	+	-	-	-	-	-
R419	O. sativa ssp. indica	-	-	-	-	-	-	-	-	-	-	-	+	+	-	-	-	-	-
R533	O. sativa ssp. indica	+	-	-	+	-	-	-	-	-	-	-	+	+	-	-	-	-	-
Zhen 084	O. sativa ssp. indica	-	-	-	-	-	-	-	-	-	-	-	+	+	-	-	-	-	-
Zihui 100	O. sativa ssp. indica	-	-	-	-	-	-	-	-	-	-	-	-	+	-	-	-	-	-
Xiaofeng 1/Chuan R838	O. sativa ssp. indica	-	-	-	-	-	-	-	-	-	-	-	-	+	-	-	-	-	-
Guanghui 128	O. sativa ssp. indica	-	-	+	-	-	-	-	-	-	-	-	-	+	-	-	-	-	-
Guanghui 998	O. sativa ssp. indica	+	-	-	-	-	-	-	-	-	-	-	+	+	-	-	-	-	-
R207	O. sativa ssp. indica	-	-	+	-	-	-	-	-	-	-	-	-	+	-	-	-	-	+
R9113	O. sativa ssp. indica	-	-	+	-	-	-	-	-	-	-	-	-	-	-	-	-	-	+
Huazhan	O. sativa ssp. indica	-	-	+	+	-	-	-	-	-	-	-	+	+	+	-	-	-	+
Two-line indica restorer lines
Zhongjiang D208	O. sativa ssp. indica	-	-	-	-	-	-	-	-	-	-	-	-	+	-	-	-	-	-
Yanxian 3021	O. sativa ssp. indica	-	-	-	-	-	-	-	-	-	-	-	-	+	+	-	-	-	+
Yangdao 4	O. sativa ssp. indica	-	-	+	-	-	-	-	-	-	-	-	-	+	-	-	-	-	-
Yangdao 6 (with awns )	O. sativa ssp. indica	-	-	-	-	-	-	-	-	-	-	-	-	+	-	-	-	-	-
Yangdao 6 (without awns )	O. sativa ssp. indica	-	-	-	-	-	-	-	-	-	-	-	-	+	-	-	-	-	-
Yangdao 8	O. sativa ssp. indica	-	-	+	-	-	-	-	-	-	-	-	-	+	-	-	-	-	-
10YJ214	O. sativa ssp. indica	-	-	-	-	+	-	-	-	-	-	-	-	+	-	-	-	-	-
10YJ120/Changsui 1	O. sativa ssp. indica	-	-	+	-	-	-	-	-	-	-	-	+	-	-	-	-	-	-
10YJ120	O. sativa ssp. indica	-	-	-	-	-	-	-	-	-	-	-	+	+	-	-	-	-	-
10YJ124	O. sativa ssp. indica	-	-	-	-	-	-	-	-	-	-	-	+	+	-	-	-	-	-
10YJ129	O. sativa ssp. indica	-	-	-	-	-	-	-	-	-	-	-	+	+	-	-	-	-	-
Yangdao 8/Chuan R527	O. sativa ssp. indica	-	-	-	-	+	-	-	-	-	-	-	-	+	-	-	-	-	-
9311M	O. sativa ssp. indica	-	-	-	-	-	-	-	-	-	-	-	+	+	-	-	-	-	-
Han 388	O. sativa ssp. indica	-	-	-	-	-	-	-	-	-	-	-	-	+	+	-	-	-	-
Xianghui 1	O. sativa ssp. indica	-	-	-	-	-	-	-	-	-	-	-	-	+	-	-	-	-	+
WH26	O. sativa ssp. indica	-	-	-	-	-	-	-	-	-	-	-	-	+	-	-	-	-	-
Mingtianxianhui	O. sativa ssp. indica	-	-	-	-	-	-	-	-	-	-	-	-	+	-	-	-	-	-
Lubiao	O. sativa ssp. indica	-	-	+	-	-	-	-	-	-	-	-	-	+	-	-	-	-	-
Three-line indica maintainer lines
Jin 23B	O. sativa ssp. indica	-	-	-	-	-	-	-	-	-	-	-	-	+	-	-	-	-	-
Xie B	O. sativa ssp. indica	-	-	-	-	+	-	-	-	-	-	-	-	+	-	-	-	-	-
Zhenxian 97B	O. sativa ssp. indica	-	+	-	-	-	-	-	-	-	-	-	-	+	-	-	-	-	-
406B	O. sativa ssp. indica	-	-	-	-	-	-	-	-	-	-	-	-	+	-	-	-	-	-
706B	O. sativa ssp. indica	-	-	-	-	-	-	-	-	-	-	-	-	+	+	-	-	-	-
Tianfeng B	O. sativa ssp. indica	-	-	-	-	+	-	-	-	-	-	-	-	+	+	-	-	-	-
K17B	O. sativa ssp. indica	-	-	-	-	+	-	-	-	-	-	-	-	+	+	-	-	-	-
Fengyuan B	O. sativa ssp. indica	-	-	-	-	+	-	-	-	-	-	-	-	+	-	-	-	-	-
Yixiang 1B	O. sativa ssp. indica	-	-	+	-	-	-	-	-	-	-	-	+	+	+	-	-	-	-
Luxiang 618B	O. sativa ssp. indica	-	-	+	-	+	-	-	-	-	-	-	-	+	-	-	-	-	-
Yuefeng B	O. sativa ssp. indica	-	-	-	-	+	-	-	-	-	-	-	-	+	-	-	-	-	-
Yuetai B	O. sativa ssp. indica	-	-	-	-	-	-	-	-	-	-	-	-	+	-	-	-	-	-
Gang 46B	O. sativa ssp. indica	-	-	-	-	-	-	-	-	-	-	-	+	+	+	-	-	-	-
Ⅱ-32B	O. sativa ssp. indica	-	+	-	-	-	-	-	-	-	-	-	-	+	-	-	-	-	-
Chuangu B	O. sativa ssp. indica	-	+	-	-	-	-	-	-	-	-	-	+	+	+	-	-	-	-
Xiangai B	O. sativa ssp. indica	-	-	-	-	-	-	-	-	-	-	-	-	+	+	-	-	-	-
903B	O. sativa ssp. indica	-	-	-	-	-	-	-	-	-	-	-	-	+	+	-	-	-	-
17B	O. sativa ssp. indica	-	-	-	-	+	-	-	-	-	-	-	-	+	+	-	-	-	-
Guangkang 13B	O. sativa ssp. indica	-	-	-	-	-	+	-	-	-	-	-	-	+	-	-	-	-	-
Xinlu B	O. sativa ssp. indica	-	-	+	-	-	-	-	-	-	-	-	-	+	-	-	-	-	-
G4B	O. sativa ssp. indica	-	-	+	-	-	-	-	-	-	-	-	-	-	+	-	-	-	+
9311B	O. sativa ssp. indica	-	-	-	-	-	-	-	-	-	-	-	-	+	-	-	-	-	+
Two-line indica sterile lines
Pi64S	O. sativa ssp. indica	-	-	+	-	+	-	-	-	-	-	-	-	+	-	-	-	-	+
Guangzhan 2S	O. sativa ssp. indica	-	-	+	-	+	-	-	-	-	-	-	+	+	+	-	-	-	+
Guangzhan 4S	O. sativa ssp. indica	+	-	-	-	+	-	-	-	-	-	-	+	+	-	-	-	-	-
Y58S	O. sativa ssp. indica	-	-	-	-	+	-	-	-	-	-	-	-	-	-	-	-	-	-
C815S	O. sativa ssp. indica	-	-	-	-	+	-	-	-	-	-	-	-	+	+	-	-	-	+
C134S	O. sativa ssp. indica	-	-	-	-	+	-	-	-	-	-	-	-	+	+	-	-	-	+
Dian 86S	O. sativa ssp. indica	-	-	+	-	+	-	-	-	-	-	-	+	+	+	-	-	-	+
Zhu 1S	O. sativa ssp. indica	-	-	-	-	+	-	-	-	-	-	-	-	+	-	-	-	-	+
97S	O. sativa ssp. indica	-	-	+	-	+	-	-	-	-	-	-	-	+	+	-	-	-	-
Resistance resources collected from Enshi, Hubei
10CR816	O. sativa ssp. indica	-	-	-	+	+	-	-	-	-	-	-	+	+	-	-	-	-	+
10CR830	O. sativa ssp. indica	-	-	-	-	-	-	-	-	+	-	-	-	+	-	-	-	-	+
11CR12	O. sativa ssp. indica	-	-	-	+	+	+	-	-	-	-	-	+	+	-	-	-	-	-
11CR442	O. sativa ssp. indica	-	-	-	+	+	-	-	-	-	-	-	-	+	-	-	-	-	-
11CR628	O. sativa ssp. indica	-	-	+	-	+	-	-	-	-	-	-	-	+	+	-	-	-	+
Conventional indica varieties
Yuekang 1122	O. sativa ssp. indica	+	-	-	+	+	-	+	-	-	-	-	-	-	+	-	-	-	-
Yuekang 924	O. sativa ssp. indica	+	-	-	-	-	-	-	-	-	-	-	+	-	+	-	-	-	+
Yuekang 1124	O. sativa ssp. indica	+	-	+	-	-	-	+	-	-	-	-	+	+	+	-	-	-	+
Yuekang 1121	O. sativa ssp. indica	-	-	+	+	+	-	+	-	-	-	-	-	-	+	-	-	-	-
Xin 1124	O. sativa ssp. indica	+	-	-	+	+	-	+	-	-	-	-	-	+	+	-	-	-	-
Guangchao 921	O. sativa ssp. indica	+	-	-	-	-	-	-	-	-	-	-	+	+	-	-	-	-	+
Guangchao 922	O. sativa ssp. indica	+	-	-	-	-	-	-	-	-	-	-	+	+	+	-	-	-	+
Guangchao 924	O. sativa ssp. indica	-	-	+	-	-	-	-	-	-	-	-	+	+	+	-	-	-	+
Guangchao 123	O. sativa ssp. indica	-	-	+	-	-	-	-	-	-	-	-	+	+	+	-	-	-	-
Yuejingsimiao	O. sativa ssp. indica	-	-	+	+	+	-	+	-	-	-	-	+	-	+	-	-	-	+
Yuejingsimiao 2	O. sativa ssp. indica	-	-	+	+	+	-	+	-	-	-	-	+	-	+	-	-	-	+
Jiafuzhan	O. sativa ssp. indica	-	-	+	-	-	-	-	-	-	-	-	+	+	-	-	-	-	+
Fenghuazhan	O. sativa ssp. indica	+	-	-	-	-	-	-	-	-	-	-	+	-	+	-	-	-	-
Meitezhan	O. sativa ssp. indica	+	-	-	-	-	-	-	-	-	-	-	+	+	+	-	-	-	-
Meiyazhan	O. sativa ssp. indica	+	-	-	-	-	-	-	-	-	+	-	+	+	+	-	-	-	+
Liuxiangzhan	O. sativa ssp. indica	-	-	+	-	-	-	-	-	-	-	-	+	+	-	-	-	-	+
Liufengxiangzhan	O. sativa ssp. indica	-	-	+	-	-	-	-	-	-	-	-	+	+	+	-	-	-	+
Guifengzhan 2	O. sativa ssp. indica	-	-	+	-	-	-	-	-	-	-	-	+	+	+	-	-	-	+
Shanxizhan 11	O. sativa ssp. indica	-	-	-	-	-	-	-	-	-	-	-	-	-	-	-	-	-	+
Xiangxian 164	O. sativa ssp. indica	-	-	+	-	-	-	-	-	-	-	-	-	+	-	-	-	-	-
Tieqing	O. sativa ssp. indica	-	-	+	-	-	-	-	-	-	-	-	+	+	+	-	-	-	-
Jiangxixiangsimiao	O. sativa ssp. indica	-	-	-	-	-	-	-	-	-	-	-	-	-	-	-	-	-	+
Zhongjian 2	O. sativa ssp. indica	-	-	-	-	-	-	-	-	-	-	-	-	-	+	-	-	-	-
Yuzhenxiang	O. sativa ssp. indica	-	-	+	-	-	-	-	-	-	-	-	+	+	-	-	-	-	-
Nongxiang 18	O. sativa ssp. indica	-	-	+	-	+	-	-	-	-	-	-	+	+	+	-	-	-	-
Nongxiang 21	O. sativa ssp. indica	-	-	+	-	-	-	-	-	-	-	-	-	+	-	-	-	-	-
Xiangzaoxian 31	O. sativa ssp. indica	-	-	-	-	-	-	-	-	-	-	-	-	+	-	-	-	-	-
Xiangwanxian 10	O. sativa ssp. indica	-	-	+	-	-	-	-	-	-	-	-	-	+	-	-	-	-	-
Pi64-1	O. sativa ssp. indica	-	-	+	-	+	-	-	-	-	-	-	-	+	-	-	-	-	-
Pi64-2	O. sativa ssp. indica	-	-	+	-	+	-	-	-	-	-	-	+	+	+	-	-	-	-
K89-B5	O. sativa ssp. indica	-	-	+	-	-	-	-	-	-	-	-	-	+	+	-	-	-	-
Ezhong 4	O. sativa ssp. indica	-	-	+	-	-	-	-	-	-	-	-	-	+	+	-	-	-	-
Zhenzhunuo	O. sativa ssp. indica	-	-	-	-	-	-	-	-	-	-	-	-	+	-	-	-	-	-
Enuo 9	O. sativa ssp. indica	-	-	+	-	-	-	-	-	-	-	-	-	+	-	-	-	-	-
Nuo 909	O. sativa ssp. indica	-	-	+	-	-	-	-	-	-	-	-	-	+	-	-	-	-	-
BG357	O. sativa ssp. indica	+	-	-	+	-	-	-	-	-	-	-	-	+	-	-	-	-	+
CPSLO17	O. sativa ssp. indica	-	-	-	-	-	-	-	-	-	-	-	-	-	-	-	-	-	-
IR2006-P12-12	O. sativa ssp. indica	-	-	+	+	-	-	-	-	-	-	-	-	+	-	-	-	-	+
IRBB61	O. sativa ssp. indica	-	-	+	-	-	-	-	-	-	-	-	+	+	-	-	-	-	-
IR77674	O. sativa ssp. indica	-	-	+	-	+	-	-	-	-	-	-	+	+	-	-	-	-	-
IR64	O. sativa ssp. indica	-	-	+	-	-	-	-	-	-	-	-	-	+	-	-	-	-	+
Handao 227	O. sativa ssp. indica	-	-	+	-	-	-	-	-	-	-	-	+	+	-	-	-	-	-
Conventional medium-maturing japonica virieties from northern region of China
Songjing 9	O. sativa ssp. japonica	-	-	+	-	-	-	-	+	-	-	-	-	+	+	-	-	-	-
Songjing 12	O. sativa ssp. japonica	-	-	-	-	-	-	-	-	-	-	-	-	+	+	-	-	-	+
Longjing 25	O. sativa ssp. japonica	-	-	-	-	-	-	-	-	-	-	-	-	+	-	-	-	-	-
Longjing 26	O. sativa ssp. japonica	-	-	-	-	-	-	-	-	-	-	-	-	+	-	+	-	-	-
Liaoxing 21	O. sativa ssp. japonica	-	-	+	-	-	-	-	+	-	-	-	-	+	+	-	-	-	-
Tiejing 7	O. sativa ssp. japonica	-	-	-	-	-	-	-	-	-	-	-	-	+	-	-	-	-	+
Yanfeng 47	O. sativa ssp. japonica	-	-	-	-	+	-	-	-	-	+	-	-	+	+	-	-	-	-
Gangyuan 8	O. sativa ssp. japonica	-	-	+	-	-	-	-	-	-	-	-	-	-	+	-	-	-	+
Xinlongjing 5	O. sativa ssp. japonica	-	-	+	-	-	-	-	+	-	-	-	-	-	-	-	-	+	-
Jindao 1007	O. sativa ssp. japonica	-	+	+	-	-	-	-	+	-	-	-	-	+	+	-	-	-	+
Jinyuan 45	O. sativa ssp. japonica	-	-	-	-	+	-	+	-	-	-	-	-	-	-	-	-	+	-
Jinjing 18	O. sativa ssp. japonica	-	-	-	-	+	-	-	-	-	+	-	-	+	+	-	-	-	-
Yangguang 200	O. sativa ssp. japonica	-	+	-	-	-	-	-	+	-	-	-	-	-	+	-	-	+	-
Lindao 16	O. sativa ssp. japonica	-	+	-	-	-	-	-	+	-	-	-	-	-	+	-	-	+	-
Lindao 17	O. sativa ssp. japonica	-	+	-	-	-	-	-	-	-	-	-	-	-	-	-	-	+	-
Shengdao 14	O. sativa ssp. japonica	-	-	+	-	-	-	-	-	-	-	-	-	+	+	-	-	-	-
Shengdao 15	O. sativa ssp. japonica	-	+	-	-	-	-	-	-	-	-	-	-	-	-	-	-	+	-
Shengdao 16	O. sativa ssp. japonica	-	+	-	-	-	-	-	-	-	-	-	-	-	-	-	-	+	-
Shengxiang 2572	O. sativa ssp. japonica	-	+	-	-	-	-	-	+	-	-	-	-	+	+	-	-	-	+
Daliang 203	O. sativa ssp. japonica	-	-	-	-	-	-	-	+	-	-	-	-	-	-	+	-	+	-
Zhengdao 18	O. sativa ssp. japonica	-	+	-	-	-	-	-	-	-	-	-	-	-	-	-	-	+	-
Xindao 20	O. sativa ssp. japonica	-	+	-	-	-	-	-	-	-	-	-	-	-	+	-	-	-	-
Wandao 54	O. sativa ssp. japonica	-	+	-	-	-	-	-	+	-	-	-	-	-	-	-	-	+	-
Conventional late-maturing japonica virieties from Yangtze River of China
Zhongdao 1	O. sativa ssp. japonica	-	-	-	-	-	-	-	+	-	-	-	-	-	-	-	-	+	-
Lianjing 6	O. sativa ssp. japonica	-	+	-	-	-	-	-	-	-	-	-	-	-	-	-	-	+	-
Lianjing 7	O. sativa ssp. japonica	-	+	-	-	-	-	-	+	-	-	-	-	-	-	-	-	+	-
Lianjing 8	O. sativa ssp. japonica	-	+	-	-	-	-	-	+	-	-	-	-	-	-	-	-	+	-
Lianjing 2008	O. sativa ssp. japonica	-	+	-	-	-	-	-	+	-	-	-	-	-	-	-	-	-	-
Lianjiangjing 1	O. sativa ssp. japonica	-	+	-	-	-	-	-	+	-	-	-	-	-	-	-	-	-	+
Suxiu 10	O. sativa ssp. japonica	-	+	-	-	-	-	-	-	-	+	-	-	-	-	-	-	-	-
Xudao 17	O. sativa ssp. japonica	-	+	-	-	-	-	-	-	-	-	-	-	-	+	-	-	+	-
Xudao 3	O. sativa ssp. japonica	-	+	-	-	-	-	-	-	-	-	-	-	-	-	-	-	+	-
Xudao 7	O. sativa ssp. japonica	-	-	-	-	-	-	-	+	-	-	-	-	-	-	-	-	+	-
Xudao 6	O. sativa ssp. japonica	+	+	-	-	-	-	-	+	-	-	-	-	-	-	-	-	-	-
Sidao 11	O. sativa ssp. japonica	-	+	-	-	-	-	-	-	-	-	-	-	-	-	-	-	-	-
Sidao 12	O. sativa ssp. japonica	-	+	-	-	-	-	-	+	-	-	-	-	-	-	-	-	+	-
Ningjing 4	O. sativa ssp. japonica	-	-	-	-	-	-	-	+	-	-	-	-	-	-	-	-	+	-
Zhendao 88	O. sativa ssp. japonica	-	+	-	-	-	-	-	+	-	-	-	-	-	-	-	-	-	-
Yanjing 11	O. sativa ssp. japonica	-	+	-	-	-	-	-	+	-	-	-	-	-	+	-	-	-	+
Yun 2517	O. sativa ssp. japonica	-	+	+	-	+	-	+	-	-	-	-	-	-	+	-	-	+	-
Wuyunjing 21	O. sativa ssp. japonica	-	+	+	-	-	-	-	+	-	-	-	-	-	+	-	-	+	+
Wuyunjing 27	O. sativa ssp. japonica	-	+	-	-	+	-	-	-	-	+	-	-	-	+	-	-	-	+
Yang 9709	O. sativa ssp. japonica	-	+	+	-	-	-	-	-	-	-	-	-	+	+	-	-	-	-
Zhendao 99	O. sativa ssp. japonica	-	+	-	-	-	-	-	+	-	-	-	-	-	+	-	-	-	+
Zhen 9424	O. sativa ssp. japonica	-	+	+	-	-	-	-	+	-	-	-	-	-	-	-	-	-	-
Zhendao 14	O. sativa ssp. japonica	-	+	+	-	-	-	-	-	-	-	-	-	+	+	-	-	-	-
Huaidao 5	O. sativa ssp. japonica	-	+	-	-	-	-	-	+	-	-	-	-	-	-	-	-	-	+
Huaidao 11	O. sativa ssp. japonica	-	+	-	-	-	-	-	+	-	-	-	-	-	-	-	-	-	-
Huaidao 13	O. sativa ssp. japonica	-	+	-	-	-	-	-	+	-	-	-	-	-	-	-	-	-	-
Yanjing 9	O. sativa ssp. japonica	-	+	-	-	-	-	-	-	-	-	-	-	-	-	-	-	-	+
Yangyujing 2	O. sativa ssp. japonica	-	+	+	-	-	-	-	-	-	-	-	-	-	-	-	-	+	+
Huajing 7	O. sativa ssp. japonica	-	+	-	-	-	-	-	+	-	-	-	-	-	+	-	-	-	-
Ningjing 5	O. sativa ssp. japonica	-	+	-	-	-	-	-	+	-	-	-	-	-	-	-	-	-	+
Nanjing 41	O. sativa ssp. japonica	-	+	-	-	-	-	-	+	-	-	-	-	-	-	-	-	+	-
Ning 9108	O. sativa ssp. japonica	-	-	+	-	-	-	-	+	-	-	-	-	-	-	-	-	+	-
07GY31	O. sativa ssp. japonica	-	-	-	-	-	-	-	-	-	-	-	-	-	-	-	-	-	-
Nanjing 49	O. sativa ssp. japonica	-	+	+	-	+	-	-	-	-	+	-	-	-	-	-	-	-	+
Nanjing 49-7	O. sativa ssp. japonica	-	-	-	-	-	-	-	-	-	-	-	-	-	-	-	-	-	+
Xiangjing 49	O. sativa ssp. japonica	-	+	-	-	-	-	-	-	-	-	-	-	-	+	-	-	-	+
Yangjing 805	O. sativa ssp. japonica	-	+	+	-	-	-	-	+	-	-	-	-	-	+	-	-	-	+
2015	O. sativa ssp. japonica	-	+	+	-	-	-	-	+	-	-	-	-	-	+	-	-	-	+
Wuyunjing 7	O. sativa ssp. japonica	-	-	+	-	-	-	-	-	-	-	-	-	-	-	-	-	-	+
Wuyunjing 24	O. sativa ssp. japonica	-	-	+	-	-	-	-	-	-	-	-	-	-	+	-	-	+	-
Tongjing 981	O. sativa ssp. japonica	-	+	-	-	-	-	-	-	-	-	-	-	-	-	-	-	-	+
Yangjing 4038	O. sativa ssp. japonica	-	+	-	-	-	-	-	-	-	-	-	-	-	-	-	-	-	+
Yangjing 4227	O. sativa ssp. japonica	-	+	-	-	-	-	-	-	-	-	-	-	-	-	-	-	-	-
Yangjing 5226	O. sativa ssp. japonica	-	+	-	-	-	-	-	-	-	-	-	-	-	+	-	-	-	+
Jingnuo 94	O. sativa ssp. japonica	-	+	-	-	-	-	-	-	-	-	-	-	-	-	-	-	-	-
Zhendao 11	O. sativa ssp. japonica	-	-	+	-	-	-	-	+	-	-	-	-	-	-	-	-	+	-
Zhendao 15	O. sativa ssp. japonica	-	+	+	-	-	-	-	+	-	-	-	-	-	-	-	-	+	+
Zhendao 15-1	O. sativa ssp. japonica	-	+	+	-	-	-	-	+	-	-	-	-	+	+	-	-	-	-
Zhendao 16	O. sativa ssp. japonica	-	+	+	-	-	-	-	+	-	-	-	-	-	-	-	-	+	-
Zhennuo	O. sativa ssp. japonica	-	+	+	-	-	-	-	-	-	-	-	-	-	+	-	-	+	+
Nanjing 44	O. sativa ssp. japonica	-	-	+	-	-	-	-	-	-	-	-	-	-	-	-	-	-	+
Nanjing 46	O. sativa ssp. japonica	-	-	+	-	-	-	-	+	-	-	-	-	-	-	-	-	-	-
Ning 5055	O. sativa ssp. japonica	-	+	+	-	-	-	-	-	-	-	-	-	-	-	-	-	-	-
Ning 9212	O. sativa ssp. japonica	-	-	+	-	-	-	-	-	-	-	-	-	-	-	-	-	-	+
Ning 9226	O. sativa ssp. japonica	-	+	+	-	-	-	-	-	-	-	-	-	-	-	-	-	+	-
Wuxiangjing 14	O. sativa ssp. japonica	-	-	+	-	-	-	-	-	-	-	-	-	-	-	-	-	-	+
Wujing 14	O. sativa ssp. japonica	-	-	+	-	+	-	-	-	-	+	-	-	-	-	-	-	-	-
Wuyujing 16	O. sativa ssp. japonica	-	-	+	-	-	-	-	-	-	-	-	-	-	-	-	-	-	-
Wuyujing 20	O. sativa ssp. japonica	-	-	+	-	-	-	-	-	-	-	-	-	-	-	-	-	-	+
Wuyunjing 8	O. sativa ssp. japonica	-	-	+	-	-	-	-	-	-	-	-	-	-	-	-	-	-	-
Wuxiangjing 9	O. sativa ssp. japonica	-	+	+	-	-	-	-	-	-	-	-	-	-	+	-	-	-	-
Yun 2674	O. sativa ssp. japonica	-	+	+	-	-	-	-	-	-	-	-	-	-	-	-	-	-	-
Yuncun 298	O. sativa ssp. japonica	-	+	-	-	-	-	-	+	-	-	-	-	-	+	-	-	-	+
Wuyunjing 23	O. sativa ssp. japonica	-	+	+	-	-	-	-	-	-	-	-	-	-	+	-	-	+	-
Yun 2706	O. sativa ssp. japonica	-	-	+	-	-	-	-	+	-	-	-	-	-	-	-	-	+	-
Yuncun 28135	O. sativa ssp. japonica	-	+	+	-	-	-	-	-	-	-	-	-	-	+	-	-	-	-
Yun 29196	O. sativa ssp. japonica	-	+	+	-	-	-	-	-	-	-	-	-	-	+	-	-	-	-
Wuyunjing 154	O. sativa ssp. japonica	-	+	+	-	-	-	-	-	-	+	-	-	-	+	-	-	-	-
Wuyunjing 22	O. sativa ssp. japonica	-	-	+	-	+	-	-	-	-	+	-	-	-	-	-	-	-	+
0988	O. sativa ssp. japonica	-	+	-	-	-	-	-	+	-	-	-	-	-	-	-	-	-	-
Changjing 9363	O. sativa ssp. japonica	-	+	-	-	-	-	-	-	-	-	-	-	-	+	-	-	-	+
Changjing 09-5	O. sativa ssp. japonica	-	-	+	-	-	-	-	-	-	-	-	-	-	+	-	-	-	-
Suxiangjing 1	O. sativa ssp. japonica	-	+	-	-	-	-	-	-	-	-	-	-	-	+	-	-	-	-
Chengnuo 218	O. sativa ssp. japonica	-	+	+	-	-	-	-	+	-	-	-	-	-	+	+	-	-	-
Xiushui 05	O. sativa ssp. japonica	-	-	-	-	-	-	+	-	-	-	-	-	+	-	+	-	-	+
Xiushui 134	O. sativa ssp. japonica	-	-	+	-	-	-	+	-	-	-	-	-	-	-	+	-	-	+
Jia 33	O. sativa ssp. japonica	-	-	+	-	-	-	+	-	-	-	-	-	-	-	+	-	-	+
Chunjiang 1	O. sativa ssp. japonica	-	+	-	-	-	-	-	-	-	-	-	-	-	-	-	-	-	-
Hujing 312	O. sativa ssp. japonica	-	-	-	-	-	-	-	-	-	-	-	-	+	-	-	-	-	+
Jupeimi	O. sativa ssp. japonica	-	+	-	-	-	-	-	-	-	-	-	-	+	-	-	-	+	-
Huangdao	O. sativa ssp. japonica	-	+	-	-	-	-	-	-	-	-	-	-	-	+	-	-	-	-
Suyunuo	O. sativa ssp. japonica	-	-	-	-	-	-	-	-	-	-	+	-	-	-	-	-	-	-
Handao 287	O. sativa ssp. japonica	-	+	-	-	-	-	-	-	-	-	-	-	-	-	-	-	+	-
Tai 50	O. sativa ssp. japonica	-	+	-	-	-	-	-	-	-	-	-	-	+	-	-	-	-	-
Three-line Japonica restorer lines
R041	O. sativa ssp. japonica	-	-	-	-	-	-	-	-	-	-	-	-	-	+	-	-	-	-
C418	O. sativa ssp. japonica	-	-	+	-	-	-	-	-	-	-	-	-	+	+	-	-	-	-
Xianghui 628	O. sativa ssp. japonica	-	-	-	-	-	-	-	-	-	-	-	-	-	+	-	-	-	-
-, absent; +, present.
