# Supplementary material for: Combination Patterns of Major R Genes Determine the Level of Resistance to the M. oryzae in Rice (Oryza sativa L.)
Source: PLoS One. 2015 Jun 1;10(6):e0126130. doi: 10.1371/journal.pone.0126130 (PMC4452627; doi:10.1371/journal.pone.0126130)
Supplement: S2 Table — (XLSX) [file pone.0126130.s003.xlsx]

## Sheet: Sheet1
Table S2 Information of blast populations for pathogenicity assays
Name	Originated from	race	collected from	year of isolation
WS7-1	Sichuan	ZA3	indica	2010
WS5-1	Sichuan	ZA3	indica	2010
WS3-3	Sichuan	ZA15	indica	2010
WS3-4	Sichuan	ZA15	indica	2010
WS9-2	Sichuan	ZB1	indica	2010
AX3-3	Sichuan	ZB5	indica	2011
AX9-3	Sichuan	ZB1	indica	2011
AX3-2	Sichuan	ZB5	indica	2011
AX3-1	Sichuan	ZB9	indica	2011
PJ6-2	Sichuan	ZB7	indica	2010
WS8-2	Sichuan	ZB5	indica	2010
WS3-2	Sichuan	ZB5	indica	2010
AX7-3	Sichuan	ZB9	indica	2011
WS9-4	Sichuan	ZB7	indica	2010
AH5-3	Anhui	ZC3	indica	2011
AH5-2	Anhui	ZB15	indica	2011
AH10-2	Anhui	ZB15	indica	2011
AH7-1	Anhui	ZB13	indica	2011
AH3-2	Anhui	ZA9	indica	2011
AH10-1	Anhui	ZB11	indica	2011
AH7-3	Anhui	ZB15	indica	2011
AH3-1	Anhui	ZA9	indica	2011
AH1-2	Anhui	ZA11	indica	2011
AH4-2	Anhui	ZB11	indica	2011
AH2-1	Anhui	ZB15	indica	2011
AH1-3	Anhui	ZB13	indica	2011
GY4-3	Jiangsu	ZB17	japonica	2011
DH4-5	Jiangsu	ZG1	japonica	2011
DH4-2	Jiangsu	ZF1	japonica	2011
DH4-4	Jiangsu	ZG1	japonica	2011
DH4-7	Jiangsu	ZG1	japonica	2011
DH1-1	Jiangsu	ZG1	japonica	2011
YD5-1	Jiangsu	ZB31	japonica	2010
YD5-3	Jiangsu	ZE1	japonica	2010
YD4-3	Jiangsu	ZE1	japonica	2010
YD3-3	Jiangsu	ZE1	japonica	2010
YD2-2	Jiangsu	ZD1	japonica	2010
YD2-1	Jiangsu	ZD1	japonica	2010
YD3-1	Jiangsu	ZD7	japonica	2010
YD3-2	Jiangsu	ZG1	japonica	2010
GY4-3	Jiangsu	ZC15	japonica	2012
GY1-1	Jiangsu	ZG1	japonica	2012
GY1-2	Jiangsu	ZG1	japonica	2012
XH7-2	Jiangsu	ZG1	japonica	2010
HNJ1-3-3	Hainan	ZG1	japonica	2012
HNJ5-3	Hainan	ZE1	japonica	2012
HNJ3-2	Hainan	ZC15	japonica	2012
HNJ1-3	Hainan	ZG1	japonica	2012
HNJ2-6	Hainan	ZA15	japonica	2012
HN1-1-2	Hainan	ZB1	japonica	2012
HNJ2-1-3	Hainan	ZB13	japonica	2012
HNJ3-4	Hainan	ZC1	japonica	2012
R3-1	Hubei	ZB13	indica	2010
S6-2	Hubei	ZB11	indica	2010
S5-4	Hubei	ZB11	indica	2010
R7-1	Hubei	ZB15	indica	2010
R6-1	Hubei	ZB15	indica	2010
R5-1	Hubei	ZA15	indica	2010
LH1-1	Hubei	ZB15	indica	2011
LH7-3	Hubei	ZB15	indica	2011
LH8-3	Hubei	ZB7	indica	2011
LH2-2	Hubei	ZC11	indica	2011
LH7-1	Hubei	ZC13	indica	2011
LH3-3	Hubei	ZB31	indica	2011
LH8-1	Hubei	ZB7	indica	2011
LH3-4	Hubei	ZC15	indica	2011
LH9-1	Hubei	ZG1	indica	2011
8384-3	Zhejiang	ZA15	indica	2012
176-1-1	Zhejiang	ZH	indica	2012
208-2-2	Zhejiang	ZB31	indica	2012
85-14	Zhejiang	ZB13	indica	2012
08-55	Zhejiang	ZA15	indica	2012
111017-1-1	Zhejiang	ZB5	indica	2012
111017-5-1	Zhejiang	ZB7	indica	2012
ZJ-7	Zhejiang	ZB15	indica	2011
ZJ-19	Zhejiang	ZB15	indica	2011
