# Supplementary material for: Combination Patterns of Major R Genes Determine the Level of Resistance to the M. oryzae in Rice (Oryza sativa L.)
Source: PLoS One. 2015 Jun 1;10(6):e0126130. doi: 10.1371/journal.pone.0126130 (PMC4452627; doi:10.1371/journal.pone.0126130)
Supplement: S3 Table — (XLSX) [file pone.0126130.s004.xlsx]

## Sheet: Sheet1
Table S3 Resistance reaction of 32 standard check varieties to 76 isolates of M. oryzae
Cultiver name		WS7-1	WS5-1	WS3-3	WS3-4	WS9-2	AX3-3	AX9-3	AX3-2	AX3-1	PJ6-2	WS8-2	WS3-2	AX7-3	WS9-4	AH5-3	AH5-2	AH10-2	AH7-1	AH3-2	AH10-1	AH7-3	AH3-1	AH1-2	AH4-2	AH2-1	AH1-3	GY4-3	DH4-5	DH4-2	DH4-4	DH4-7	DH1-1	YD5-1	YD5-3	YD4-3	YD3-3	YD2-2	YD2-1	YD3-1	YD3-2	GY4-3	GY1-1	GY1-2	XH7-2	HNJ1-3-3	HNJ5-3	HNJ3-2	HNJ1-3
Japanese differential cultivars
Fukunishiki		R	S	R	R	S	R	R	S	R	R	S	R	R	R	R	R	R	R	R	R	R	R	R	R	R	R	0	R	R	R	R	R	R	R	R	R	R	R	R	R	R	R	R	R	R	R	R	R
Toride 1		S	S	R	R	R	S	R	S	R	R	S	S	R	R	S	R	R	S	R	R	R	R	R	R	R	S	0	R	R	R	R	R	R	R	R	R	R	R	R	R	R	R	R	R	R	R	R	R
Aichi Asahi		S	S	S	S	S	S	S	S	S	R	S	S	S	R	S	S	R	S	R	R	R	S	S	R	S	S	0	R	R	R	R	S	R	R	R	R	R	R	R	R	S	R	R	R	R	R	S	R
Tsuyuake		R	R	R	R	R	S	R	S	R	R	S	S	R	R	R	R	R	R	R	R	R	R	R	R	R	R	0	R	S	R	R	S	S	S	S	S	S	S	S	S	R	R	R	R	R	S	R	R
Shin 2		S	S	R	R	S	S	S	S	R	R	S	S	R	R	R	R	S	R	R	S	R	S	R	R	S	R	0	S	S	S	S	S	R	R	S	S	S	S	S	S	S	S	S	R	S	S	S	R
Fujisaka 5		S	S	S	S	S	S	R	R	R	S	S	S	R	S	R	R	R	R	R	R	R	R	R	R	R	R	0	S	R	S	S	R	R	R	R	R	R	R	R	R	S	S	S	R	R	S	R	R
BL1		R	R	S	S	R	R	S	S	R	R	R	R	R	S	R	R	R	R	R	R	R	S	R	S	R	S	0	S	R	R	R	S	R	R	R	R	R	S	R	R	S	R	S	R	S	S	R	R
Kukunishiki		R	R	R	S	R	R	R	R	R	R	R	R	R	R	R	R	R	R	R	R	R	R	R	R	R	R	0	R	R	R	R	R	R	R	R	R	R	R	R	S	R	S	R	R	R	S	R	R
K1		S	S	R	S	R	R	R	R	R	R	R	R	R	R	R	R	R	R	R	R	R	S	R	R	R	R	0	R	R	R	R	R	R	R	R	R	R	R	R	S	R	R	S	R	R	R	R	R
K3		R	R	S	R	R	R	R	R	R	R	R	R	R	R	R	R	R	S	R	R	S	R	R	R	R	S	0	R	R	R	R	R	R	R	R	R	R	R	R	R	R	R	R	R	R	S	R	R
K59		S	R	S	S	S	S	S	S	S	S	S	S	S	S	R	R	R	S	S	S	R	S	S	S	S	S	0	S	S	R	R	R	R	S	S	R	S	S	S	S	S	S	S	R	R	R	R	R
K60		S	R	R	S	S	R	S	R	S	S	R	S	S	R	R	R	S	S	S	S	S	S	R	R	S	S	0	R	S	R	R	R	R	R	R	R	R	R	R	R	S	S	R	R	S	R	R	R
Pi No.4		R	S	R	R	R	R	R	R	S	S	R	R	S	R	R	R	R	R	S	R	R	R	S	R	R	R	0	R	R	R	R	R	R	R	R	R	R	R	R	R	R	R	R	R	S	R	R	R
Chinese differential cultivars
Tetep		S	S	S	S	R	R	R	R	R	R	R	R	R	R	R	R	R	R	S	R	R	S	S	R	R	R	R	R	R	R	R	R	R	R	R	R	R	R	R	R	R	R	R	R	R	R	R	R
Zhenlong 13		S	S	S	S	S	S	S	S	S	S	S	S	S	S	R	S	S	S	S	S	S	S	S	S	S	S	S	R	R	R	R	R	S	R	R	R	R	R	R	R	R	R	R	R	R	R	R	R
Sifeng 43		S	S	S	S	S	S	S	S	S	S	S	S	S	S	S	S	S	S	S	S	S	S	S	S	S	S	R	R	R	R	R	R	R	R	R	R	R	R	R	R	S	R	R	R	R	R	S	R
Dongnong 363		S	S	R	R	S	S	S	S	R	S	S	S	R	S	S	R	R	R	R	R	R	R	R	R	R	R	S	R	R	R	R	R	R	R	R	R	S	S	S	R	R	R	R	R	R	R	R	R
Kando 51		S	S	R	R	S	R	S	R	S	R	R	R	S	R	S	R	R	R	S	S	R	S	S	S	R	R	S	R	R	R	R	R	R	S	S	S	S	S	R	R	R	R	R	R	R	S	R	R
Hejiang 18		R	R	R	R	S	S	S	S	S	R	S	S	S	R	R	R	R	S	S	R	R	S	R	R	R	S	S	R	S	R	R	R	R	S	S	S	S	S	R	R	R	R	R	R	R	S	R	R
Lijinagxintuanheigu		S	S	S	S	S	S	S	S	S	S	S	S	S	S	S	S	S	S	S	S	S	S	S	S	S	S	S	S	S	S	S	S	S	S	S	S	S	S	S	S	S	S	S	S	S	S	S	S
IRRI's differential lines
CO39		S	S	S	S	S	S	S	S	S	S	S	S	S	S	S	R	S	S	S	S	S	S	S	S	S	S	0	R	R	R	R	S	R	R	R	S	R	R	R	R	R	R	S	R	R	R	R	R
C101LAK		R	R	R	R	R	R	R	R	R	R	R	R	R	R	R	R	R	R	R	R	R	R	R	R	R	R	0	R	R	R	R	R	R	R	R	R	R	R	R	R	R	R	S	R	R	R	R	R
C101A51		R	R	R	R	R	R	R	R	R	S	R	R	R	R	S	R	R	R	R	R	R	R	R	R	S	R	0	R	R	R	R	R	R	R	R	R	R	R	R	R	R	S	R	R	R	R	R	R
C101PKT		R	S	S	S	R	S	R	S	S	S	S	S	R	S	R	R	S	R	R	S	R	R	R	R	S	R	0	R	R	R	R	S	R	R	R	R	R	R	R	R	S	R	R	R	R	R	R	R
C104PKT		0	S	S	S	R	S	S	S	S	S	S	S	R	R	R	R	R	R	R	R	R	S	R	S	R	S	0	R	R	R	R	S	R	R	R	R	R	R	R	R	S	R	S	R	R	R	R	R
C105TTP4		R	S	R	S	R	S	S	S	S	S	S	S	R	S	R	R	R	R	R	R	R	R	R	R	R	R	0	R	R	R	R	S	R	R	R	R	R	R	R	R	S	R	S	R	R	R	R	R
The cultivars carrying known blast R genes
IR65482		R	R	S	R	S	S	R	R	R	R	S	S	R	R	R	R	R	R	R	R	R	R	R	R	R	R	0	R	R	R	R	R	R	R	R	R	R	R	R	R	R	R	R	R	R	R	R	R
75-1-1		S	R	R	R	R	R	R	R	S	S	R	R	S	R	R	R	R	R	S	R	R	S	R	R	R	R	0	R	R	R	R	R	R	R	R	R	R	R	R	R	R	R	R	R	R	R	R	R
P44(Pi1/Pi2)		R	S	R	R	R	R	R	S	R	S	R	R	R	R	R	R	R	R	R	S	R	R	S	R	R	R	0	R	R	R	R	R	R	R	R	R	R	R	R	R	R	R	R	R	R	R	R	R
Gumei 4		R	R	R	R	R	R	R	R	R	R	R	R	R	R	S	R	R	R	R	R	R	R	R	R	R	R	R	R	R	R	R	R	R	R	R	R	R	R	R	R	R	R	R	R	R	R	R	R
Digu		R	R	R	R	R	R	R	R	R	R	R	R	R	R	R	R	S	R	R	R	R	R	R	S	R	R	R	R	R	R	R	S	R	R	R	R	R	R	R	R	S	R	R	R	R	R	R	R
Asanohikari		R	S	R	S	R	R	R	R	R	R	R	R	R	R	R	R	R	R	R	R	R	R	R	R	R	R	R	R	R	R	R	R	R	R	R	R	R	R	R	R	R	S	R	R	R	R	R	R
[truncated: 28 more columns]
