# Supplementary material for: Combination Patterns of Major R Genes Determine the Level of Resistance to the M. oryzae in Rice (Oryza sativa L.)
Source: PLoS One. 2015 Jun 1;10(6):e0126130. doi: 10.1371/journal.pone.0126130 (PMC4452627; doi:10.1371/journal.pone.0126130)
Supplement: S4 Table — (XLSX) [file pone.0126130.s005.xlsx]

## Sheet: Sheet1
Table S4 Distribution of 18 rice blast resistance genes in indica and japonica genome
	Pit	Pish	Pib	Pid3	Pid2	Pigm	Pi2	Piz	Pi9	Pizt	Pi40	Pi5	Pia	Pi54	Pik	Pi1	Pb1	Pita
indica	0.0872	0.0201	0.3758	0.1208	0.2752	0.0268	0.0537	0	0.0201	0.0067	0.0067	0.396	0.906	0.3624	0	0.0134	0.0201	0.3087
japonica	0.0078	0.6563	0.3672	0.0078	0.0781	0	0.0547	0.3594	0	0.0703	0.0078	0	0.1875	0.3906	0.0078	0	0.2813	0.2891
