# Supplementary material for: Combination Patterns of Major R Genes Determine the Level of Resistance to the M. oryzae in Rice (Oryza sativa L.)
Source: PLoS One. 2015 Jun 1;10(6):e0126130. doi: 10.1371/journal.pone.0126130 (PMC4452627; doi:10.1371/journal.pone.0126130)
Supplement: S5 Table — (XLSX) [file pone.0126130.s006.xlsx]

## Sheet: Sheet1
Table S5 Effect of rice blast resistance genes against M. oryzae originated from six provinces, China
	Resistance frequence (%)	Gene type																		R2
		Pit	Pish	Pib	Pid3	Pid2	Pigm	Pi2	Pi9	Piz	Pizt	Pi40	Pi5	Pia	Pi54	Pik	Pi1	Pb1	Pita
indica	SC	0.204			0.319								0.175							0.318*
	AH					0.171							0.381							0.213*
	JS																			0.220*
	HN												0.2							0.210*
	HB				0.355				0.235						0.283					0.323**
	ZJ	0.178			0.067		0.27	0.199	0.182										0.289	0.297*
japonica	SC										0.187					0.29		0.37	0.396	0.290*
	AH																			0.050*
	JS			0.429							0.152			0.4				0.297	0.371	0.500*
	HN		0.171455					0.193939			0.235512			0.347388					0.37385	0.370*
	HB					0.182959										0.278729		0.39928	0.3184	0.310*
	ZJ					0.222475										0.430357		0.227038	0.35579	0.410**
*:P=0.05
**:P=0.01
