# Supplementary material for: Combination Patterns of Major R Genes Determine the Level of Resistance to the M. oryzae in Rice (Oryza sativa L.)
Source: PLoS One. 2015 Jun 1;10(6):e0126130. doi: 10.1371/journal.pone.0126130 (PMC4452627; doi:10.1371/journal.pone.0126130)
Supplement: S6 Table — (XLSX) [file pone.0126130.s007.xlsx]

## Sheet: Supp Table 6
Table S6 RF values of clusters in indica-type accessions in relation to M. oryzae originating from six provinces, China
Cluster	Resisitance frequence (%)
	SC	AH	JS	HN	HB	ZJ
Ⅰ	52.55±22.61	63.02±33.89	99.76±1.72	95.75±12.75	35.85±24.55	46.60±21.185
Ⅱ	71.36±27.59 **	87.53±24.32 **	98.76±3.90	96.50±13.37	60.87±25.32 **	62.00±24.66 **
Ⅲ	88.93±13.83 **	93.93±5.75 **	98.21±4.73	100.00±0.00	78.57±24.93 **	74.29±22.25 **
Ⅳ	64.15±17.54 *	91.33±16.67 **	99.17±3.17	100.00±0.00	45.67±26.61	57.83±28.82 *
Ⅴ	95.00±12.25 **	94.58±8.72 **	100.00±0.00	100.00±0.00	75.00±22.93 **	90.00±10.95 **
Ⅵ	75.56±21.43	92.59±12.83	100.00±0.00	100.00±0.00	94.44±9.62 **	86.67±23.09 **
* Significantly different from Cluster Ⅰat P=0.05 level
** Significantly different from Cluster Ⅰat P=0.05 level
