# Supplementary material for: Combination Patterns of Major R Genes Determine the Level of Resistance to the M. oryzae in Rice (Oryza sativa L.)
Source: PLoS One. 2015 Jun 1;10(6):e0126130. doi: 10.1371/journal.pone.0126130 (PMC4452627; doi:10.1371/journal.pone.0126130)
Supplement: S7 Table — (XLSX) [file pone.0126130.s008.xlsx]

## Sheet: Sheet1
Table S7 RF values of clusters in japonica-type accessions in relation to M. oryzae originating from six provinces, China
Cluster	Resisitance frequence (%)
	SC	AH	JS	HN	HB	ZJ
Ⅰ	40.06±27.51	73.4±31.32	52.86±38.24 **	42.14±32.52 **	54.96±31.34	52.57±25.53
Ⅱ	57.39±25.91 **	88.03±16.54**	85.09±16.93 **	64.53±28.47 **	78.91±18.16 **	56.4±18.91
Ⅲ	66.26±17.23 **	87.22±12.1**	94.35±9.6 **	81.45±14.39 **	81.77±17.75 **	77.74±10.79 **
Ⅳ	60±12.65	89.82±12.66	100±0 **	95.83±10.21 **	79.45±17.68 *	81.67±15.71 **
Ⅴ	78.44±25.91 **	90±20 *	81.25±30.76 **	87.5±13.18 **	93.33±11.65 **	98±6.32 **
Ⅵ	83.33±5.77 **	96.67±5.77	91.67±14.43 **	83.33±14.43 **	83.3±0 *	80±20 *
* Significantly different from Cluster Ⅰat P=0.05 level
** Significantly different from Cluster Ⅰat P=0.01 level
